# Supplementary material for: ReCAN – Dataset for reverse engineering of Controller Area Networks
Source: Data Brief. 2020 Jan 22;29:105149. doi: 10.1016/j.dib.2020.105149 (PMC7015990; doi:10.1016/j.dib.2020.105149)
Supplement: Multimedia component 1 [file mmc1.xml]

<?xml version="1.0" encoding="utf-8" standalone="no"?>
<data>
  <datasets>
    <author>academia@zagomattia.it;mattia.zago@um.es</author>
    <type>1</type>
    <dataset>
      <name>ReCAN Data - Reverse engineering of Controller Area Networks</name>
      <caption />
      <description>This article details the methodology and the approach used to extract and decode the data obtained from the Controller Area Network (CAN) buses in three personal vehicles and four commercial trucks. The dataset is composed of two complementary parts, namely the raw data and the decoded ones. Along with the description of the data, this article also reports both hardware and software requirements to firstly extract the data from the vehicles and secondly decode the binary data frames to obtain th</description>
      <filetype>
        <name />
      </filetype>
      <filesize />
      <source>0</source>
      <sourcename>Original Data</sourcename>
      <access>
        <type>1</type>
        <name>Data available in data repository</name>
        <reponame>Mendeley Data</reponame>
        <PersistentId>10.17632/76knkx3fzv.1</PersistentId>
        <deeplinkurl>https://data.mendeley.com/datasets/76knkx3fzv/draft?a=c1a03d2c-0da7-4536-9cad-85e31becd017</deeplinkurl>
      </access>
    </dataset>
  </datasets>
</data>
